# Supplementary material for: Hydrostatic pressure reduces the mechanosensitivity of cell migration
Source: Sci Adv. 2026 Jun 26;12(26):eaed0981. doi: 10.1126/sciadv.aed0981 (PMC13308595; doi:10.1126/sciadv.aed0981)
Supplement: Supplementary file 2 — Movies S1 to S4 [file sciadv.aed0981_movies_s1_to_s4.zip]

Archive with 4 entries (4 files):
- sciadv.aed0981_movie_s1.mp4
- sciadv.aed0981_movie_s2.mp4
- sciadv.aed0981_movie_s3.mp4
- sciadv.aed0981_movie_s4.mp4
